# Supplementary material for: Leveraging collateral sensitivity to counteract the evolution of bacteriophage resistance in bacteria
Source: mLife. 2025 Mar 18;4(2):143–54. doi: 10.1002/mlf2.70003 (PMC12042119; doi:10.1002/mlf2.70003)
Supplement: Supplementary file 9 — Supporting information. [file MLF2-4-143-s005.xlsx]

## Sheet: Table S1
Table S1. The information of 90 strains used in this study.
Strain	Source	O antigen
NK01067	Sputum	O1
NK10226	Sputum	O1
NK08202	Sputum	O1
NK08284	Sputum	O1
NK10384	Pleural and ascitic fluid	O1
NK08092	Sputum	O1
NK08346	Sputum	O1
NK01065	Sputum	O1
NK10012	Sputum	O1
NK10251	Sputum	O1
NK04221	Sputum	O1
NK04214	Sputum	O1
NK04051	Sputum	O1
NK04101	Sputum	O1
NK04245	Sputum	O1
NK04078	Sputum	O1
NK08105	Sputum	O1
NK10101	Sputum	O1
NK04104	Sputum	O1
NK06292	Sputum	O2afg
NK08152	Sputum	O1
NK08256	Sputum	O1
NK01109	Sputum	O1
NK10223	Sputum	O1
NK08348	Sputum	O1
NK08041	Sputum	O1
NK10155	Sputum	O1
NK08059	Sputum	O1
NK01144	Sputum	O1
NK04103	Sputum	O1
NK01108	Sputum	O1
NK04161	Sputum	O2a
NK04147	Sputum	O3/O3a
NK06094	Sputum	O3/O3a
NK06237	Sputum	O3/O3a
NK06243	Sputum	O3/O3a
NK06049	Sputum	O3/O3a
NK08181	Sputum	O2afg
NK06177	Sputum	O2afg
NK06248	Sputum	O2afg
NK06130	Sputum	O2afg
NK06145	Sputum	O2afg
NK08119	Sputum	O2afg
NK04197	Sputum	O2afg
NK06040	Sputum	O2afg
NK04142	Sputum	O3b
NK06053	Sputum	O3b
NK10075	Sputum	O3b
NK01020	Sputum	O3b
NK08370	Sputum	O3b
NK01111	Sputum	O3b
KP7-50	Sputum	O1
KP8-4	Sputum	O1
V350011900_L02_44	Sputum	O1
V350011900_L02_43	Sputum	O1
V350011809_L02_30	Sputum	O1
V350011900_L04_94	Sputum	O1
V350011900_L03_66	Sputum	O1
V350011809_L04_131	Sputum	O1
V350011797_L04_29	Sputum	O1
V350011809_L04_30	Sputum	O1
V350011904_L02_89	Sputum	O1
V350011903_L04_125	Sputum	O1
V300093475_L02_30	Sputum	O2a
V300093475_L02_33	Sputum	O2a
V300073501_L01_88	Sputum	O1
V350011809_L01_67	Sputum	O2afg
V350011809_L04_37	Sputum	O1
V350037201_L02_44	Sputum	O1
V350037201_L02_123	Sputum	O1
V350011797_L02_128	Sputum	O2a
V350011903_L01_36	Sputum	O1
V350037201_L04_39	Sputum	O1
V300073501_L04_115	Sputum	O2a
V350037201_L03_3	Sputum	O3/O3a
V350011903_L01_128	Sputum	O3b
V350011903_L02_117	Sputum	O3b
V350011903_L02_77	Sputum	O2afg
V350037201_L02_88	Sputum	O3b
V350037201_L03_15	Sputum	O3b
Kp.019	Intestine	O3b
Kp.040	Intestine	O2a
Kp.048	Intestine	O1
Kp.059	Intestine	O3b
Kp.069	Intestine	O1
Kp.077	Intestine	O1
Kp.088	Intestine	O1
Kp.104	Intestine	O1
Kp.107	Intestine	O1
Kp008	Intestine	O1
