# Supplementary material for: Leveraging collateral sensitivity to counteract the evolution of bacteriophage resistance in bacteria
Source: mLife. 2025 Mar 18;4(2):143–54. doi: 10.1002/mlf2.70003 (PMC12042119; doi:10.1002/mlf2.70003)
Supplement: Supplementary file 10 — Supporting information. [file MLF2-4-143-s010.xlsx]

## Sheet: Table S2
Table S2. The detailed information of 124 phages used in this study.
Phage_ID	Family	Genus	No. of Lysis Kp	Specifically targeting K or O antigen
RCIP0122	Drexlerviridae	Webervirus	16	NA
RCIP0065	Drexlerviridae	Webervirus	9	O2
RCIP0137	Drexlerviridae	Webervirus	18	NA
RCIP0186	Drexlerviridae	Webervirus	21	NA
RCIP0209	Drexlerviridae	Webervirus	25	NA
RCIP0136	Drexlerviridae	Webervirus	24	NA
RCIP0188	Drexlerviridae	Webervirus	25	NA
RCIP0120	Drexlerviridae	Webervirus	35	NA
RCIP0042	Drexlerviridae	Webervirus	58	NA
RCIP0079	Drexlerviridae	Webervirus	23	NA
RCIP0121	Drexlerviridae	Webervirus	31	NA
RCIP0107	Drexlerviridae	Webervirus	68	NA
RCIP0194	Drexlerviridae	Webervirus	25	NA
RCIP0007	Drexlerviridae	Webervirus	6	O3
RCIP0058	Drexlerviridae	Webervirus	42	NA
RCIP0071	Siphoviridae	NA	13	NA
RCIP0103	Siphoviridae	NA	25	NA
RCIP0221	Unclassified	Unclassified	27	O1
RCIP0114	Unclassified	Unclassified	29	O1
RCIP0177	Unclassified	Unclassified	31	O1
RCIP0196	NA	Jedunavirus	18	NA
RCIP0086	NA	Jedunavirus	30	NA
RCIP0113	NA	Jedunavirus	22	NA
RCIP0191	NA	Jedunavirus	20	NA
RCIP0220	NA	Jedunavirus	29	O1
RCIP0211	NA	Jedunavirus	23	NA
RCIP0212	NA	Jedunavirus	23	NA
RCIP0190	NA	Jedunavirus	20	NA
RCIP0047	NA	Jedunavirus	57	NA
RCIP0091	NA	Jedunavirus	69	NA
RCIP0057	Peduoviridae	Eganvirus	4	O2
RCIP0123	Vequintavirinae	Mydovirus	23	NA
RCIP0124	Vequintavirinae	Mydovirus	29	NA
RCIP0181	Vequintavirinae	Mydovirus	16	NA
RCIP0070	Demerecviridae	Sugarlandvirus	47	O1
RCIP0021	Straboviridae	Slopekvirus	41	NA
RCIP0002	Straboviridae	Slopekvirus	30	O2
RCIP0156	Straboviridae	Slopekvirus	17	NA
RCIP0009	Straboviridae	Slopekvirus	16	NA
RCIP0117	Straboviridae	Slopekvirus	21	NA
RCIP0223	Straboviridae	Slopekvirus	20	NA
RCIP0116	Straboviridae	Slopekvirus	18	NA
RCIP0164	Straboviridae	Slopekvirus	27	NA
RCIP0128	Straboviridae	Slopekvirus	18	NA
RCIP0161	Straboviridae	Slopekvirus	15	NA
RCIP0008	Straboviridae	Slopekvirus	9	NA
RCIP0163	Straboviridae	Slopekvirus	25	NA
RCIP0162	Straboviridae	Slopekvirus	6	NA
RCIP0180	Straboviridae	Jiaodavirus	13	NA
RCIP0222	Straboviridae	Jiaodavirus	11	NA
RCIP0214	Straboviridae	Jiaodavirus	16	NA
RCIP0032	Straboviridae	Jiaodavirus	43	NA
RCIP0102	Straboviridae	Jiaodavirus	50	NA
RCIP0175	Ackermannviridae	Taipeivirus	14	NA
RCIP0200	Ackermannviridae	Taipeivirus	15	NA
RCIP0126	Ackermannviridae	Taipeivirus	15	NA
RCIP0012	Ackermannviridae	Taipeivirus	53	NA
RCIP0023	NA	Alcyoneusvirus	4	NA
RCIP0130	Casjensviridae	Yonseivirus	22	NA
RCIP0132	Casjensviridae	Yonseivirus	23	NA
RCIP0129	Casjensviridae	Yonseivirus	5	NA
RCIP0131	Casjensviridae	Yonseivirus	1	NA
RCIP0210	Autographiviridae	Przondovirus	24	NA
RCIP0048	Autographiviridae	Przondovirus	40	NA
RCIP0153	Autographiviridae	Przondovirus	28	NA
RCIP0217	Autographiviridae	Przondovirus	22	NA
RCIP0109	Autographiviridae	Przondovirus	53	NA
RCIP0226	Autographiviridae	Przondovirus	30	NA
RCIP0024	Autographiviridae	Przondovirus	37	NA
RCIP0234	Autographiviridae	Przondovirus	25	NA
RCIP0140	Autographiviridae	Przondovirus	28	NA
RCIP0229	Autographiviridae	Przondovirus	29	NA
RCIP0053	Autographiviridae	Gajwadongvirus	21	NA
RCIP0089	Autographiviridae	Gajwadongvirus	65	NA
RCIP0036	Autographiviridae	Drulisvirus	51	K1*
RCIP0227	Autographiviridae	Drulisvirus	28	NA
RCIP0104	Autographiviridae	Drulisvirus	64	K1,K2,K57*
RCIP0146	Autographiviridae	Drulisvirus	29	NA
RCIP0149	Autographiviridae	Drulisvirus	33	NA
RCIP0225	Autographiviridae	Drulisvirus	28	NA
RCIP0039	Autographiviridae	Drulisvirus	39	NA
RCIP0139	Autographiviridae	Drulisvirus	28	NA
RCIP0169	Autographiviridae	Drulisvirus	31	NA
RCIP0219	Autographiviridae	Drulisvirus	28	NA
RCIP0041	Autographiviridae	Drulisvirus	62	K1,K2,K57*
RCIP0087	Autographiviridae	Drulisvirus	65	K1,K2,K57*
RCIP0241	Autographiviridae	Drulisvirus	23	NA
RCIP0236	Autographiviridae	Drulisvirus	25	NA
RCIP0027	Autographiviridae	Drulisvirus	11	K57*
RCIP0112	Autographiviridae	Drulisvirus	27	K57*
RCIP0082	Autographiviridae	Drulisvirus	20	K57*
RCIP0014	Autographiviridae	Drulisvirus	16	K57*
RCIP0111	Autographiviridae	Drulisvirus	19	K57*
RCIP0088	Autographiviridae	Drulisvirus	50	K2*
RCIP0035	Autographiviridae	Drulisvirus	22	K2*
RCIP0072	Autographiviridae	Drulisvirus	27	K2*
RCIP0049	Autographiviridae	Drulisvirus	31	K1*
RCIP0038	Autographiviridae	Drulisvirus	30	K1*
RCIP0044	Autographiviridae	Drulisvirus	34	K1*
RCIP0043	Autographiviridae	Drulisvirus	52	K1*
RCIP0037	Autographiviridae	Drulisvirus	28	K1*
RCIP0094	Autographiviridae	Drulisvirus	29	K1*
RCIP0106	Autographiviridae	Drulisvirus	67	K1,K2,K57*
RCIP0090	Autographiviridae	Drulisvirus	68	K1,K2,K57*
RCIP0110	Autographiviridae	Drulisvirus	69	K1,K2,K57*
RCIP0046	Autographiviridae	Drulisvirus	54	K1,K2,K57*
RCIP0099	Autographiviridae	Drulisvirus	65	K1,K2,K57*
RCIP0056	Drexlerviridae	Webervirus	26	O1
RCIP0133	Autographiviridae	Przondovirus	6	O1
RCIP0108	NA	Jedunavirus	28	O1
RCIP0045	NA	Jedunavirus	27	O1
RCIP0022	Drexlerviridae	Webervirus	20	O1
RCIP0062	Drexlerviridae	Webervirus	4	NA
RCIP0201	Drexlerviridae	Webervirus	5	NA
RCIP0150	Drexlerviridae	Webervirus	5	O2
RCIP0066	Drexlerviridae	Webervirus	7	O2
RCIP0167	Drexlerviridae	Webervirus	7	O2
RCIP0033	NA	Jedunavirus	9	O2
RCIP0011	Drexlerviridae	Webervirus	6	O2
RCIP0051	Drexlerviridae	Webervirus	14	NA
RCIP0067	Drexlerviridae	Webervirus	20	NA
RCIP0010	Drexlerviridae	Webervirus	3	O3
RCIP0026	Drexlerviridae	Webervirus	21	O3
RCIP0127	Straboviridae	Slopekvirus	3	O3
NA:Not applicable.
* Wang, C. et al. Data-Driven Engineering of Phages with Tunable Capsule Tropism for Klebsiella pneumoniae. Adv. Sci (Weinh). e2309972. (2024).
