# Supplementary material for: Leveraging collateral sensitivity to counteract the evolution of bacteriophage resistance in bacteria
Source: mLife. 2025 Mar 18;4(2):143–54. doi: 10.1002/mlf2.70003 (PMC12042119; doi:10.1002/mlf2.70003)
Supplement: Supplementary file 11 — Supporting information. [file MLF2-4-143-s004.xlsx]

## Sheet: TableS3
Table S3. The distribution of different O serotypes in of 1760 public available K. pneumoniae strains.
O serotype	No. of strains	Percentage(%)
O1	560	31.8
O2	696	39.5
O3	196	11.1
O4	78	4.4
O5	25	1.4
O12	6	0.3
Unknown	199	11.3
