# Supplementary material for: Leveraging collateral sensitivity to counteract the evolution of bacteriophage resistance in bacteria
Source: mLife. 2025 Mar 18;4(2):143–54. doi: 10.1002/mlf2.70003 (PMC12042119; doi:10.1002/mlf2.70003)
Supplement: Supplementary file 12 — Supporting information. [file MLF2-4-143-s012.xlsx]

## Sheet: Table S4
Table S4. Strains and plasmids used in the work.
Strains or plasmids		Description	Source and ref.
Strains	K. pneumoniae Kp067 (NK01067)	Clinical strain from hospital	This study
	K. pneumoniae Kp226 (NK10226)	Clinical strain from hospital	This study
	E. coli Top10	F- mcrA Δ(mrr-hsdRMS-mcrBC) φ80 lacZ ΔM15 ΔlacX74 recA1 ara Δ139 Δ (ara-leu)7697 galU galK rpsL(strr) endA1 nupG	ZOMANBIO (Beijing, China)
Plasmids	pdCas9gRNA	Expressing dCas9 nuclease, aTc-inducible, P15A ori, CmR	[1]
	pCas9gRNA	Expressing Cas9 nuclease, aTc-inducible, P15A ori, GmR	This study
	pCOLADuet-1	Expression vector, ColA ori, KanR	Novagen (Madison, USA)
	pCOLADRed	Expresses the λRed homologous recombination enzyme, KanR	This study
	pCm	Expression vector, aTc-inducible, P15A ori, CmR	This study
Reference:
1. Yao, S. et al. Harnessing the Native Type I-F CRISPR-Cas System of Acinetobacter baumannii for Genome Editing and Gene Repression. Int. J. Antimicrob. Agents 62, 106962 (2023).
