# Supplementary material for: Leveraging collateral sensitivity to counteract the evolution of bacteriophage resistance in bacteria
Source: mLife. 2025 Mar 18;4(2):143–54. doi: 10.1002/mlf2.70003 (PMC12042119; doi:10.1002/mlf2.70003)
Supplement: Supplementary file 13 — Supporting information. [file MLF2-4-143-s009.xlsx]

## Sheet: Table S5
Table S5. The primers of gene knockout and complementation.
Primer name		Sequence 5' to 3'
Kp067 Gene Knockout	067-upF-wcaJ	TACTGAACTTGGTCAGTTATGCAAA
	067-upR-wcaJ	CAATGCTTATCTTAAGCAGCATCTTAGAAGATTTCCTTAAAATATTGAACCTTATGAAATA
	067-dnF-wcaJ	TATTTCATAAGGTTCAATATTTTAAGGAAATCTTCTAAGATGCTGCTTAAGATAAGCATTG
	067-dnR-wcaJ	GGTTACGACGGATGGTGTCC
	067-gRNA-wcaJ	GCGTTGAGCCATTGAAATCAGTTTTAGAGCTAGAAATAGCAAGTT
	067-YZ-wcaJ F	AATATTCTCGCCGTAGGCGG
	067-YZ-wcaJ R	CTTCACCACCGGAAACACCG
	upF-gmhB	TGCCACGTTGCCGAAAACGG
	upR-gmhB	TTTTAAACGCAACGCCGGTTTGCTCCTGAAAAAGA
	dnF-gmhB	TTCAGGAGCAAACCGGCGTTGCGTTTAAAAGATGA
	dnR-gmhB	CAGTTTCCCAGACATTACTC
	gRNA-gmhB	ATGCGCGAACTAAAAGAGATGTTTTAGAGCTAGAAATAGCAAGTT
	YZ-gmhB F	GTAGCTGTCGTGCTTATCACCCAGA
	YZ-gmhB R	CATCTGGGCACATCTGATGGCATGA
	gRNA-wbbY	TAATGACGCCGGACATTGAGGTTTTAGAGCTAGAAATAGCAAGTT
	upF-wbbY	CTTGTTTGGTTCGTAGTTGAGAG
	upR-wbbY	GCCCCGAATATTACTTGTAACCCTTCCTTTGTAAC
	dnF-wbbY	AAAGGAAGGGTTACAAGTAATATTCGGGGCCCGAA
	dnR-wbbY	TGTGATGGAAAGGTTGCGGG
	YZ-wbbY F	GACGGGTTTAAGTGACAGGT
	YZ-wbbY R	TTAACGGACGACGTTTCCGG
Kp067 Complementation	wcaJ-F	CTAAAGAGGAGAAAGGATCTATGGCAACCTTGTATCATCG
	wcaJ-R	GGAGATCCTTACTCGAGTCAATAAGCAGATTTGTTAATAAATC
	pCm-wcaJ F	TTAACAAATCTGCTTATTGACTCGAGTAAGGATCTCCAGG
	pCm-wcaJ R	CGATGATACAAGGTTGCCATAGATCCTTTCTCCTCTTTAG
	gmhB-F	CTAAAGAGGAGAAAGGATCTGTGGCAAAGTCAGTACCCGC
	gmhB-R	CCTGGAGATCCTTACTCGAGTTATTTTTGCTGCTTTTTAA
	pCm-gmhB F	TTAAAAAGCAGCAAAAATAACTCGAGTAAGGATCTCCAGG
	pCm-gmhB R	GCGGGTACTGACTTTGCCACAGATCCTTTCTCCTCTTTAG
	wbbY-F	CTAAAGAGGAGAAAGGATCTATGAAGAAAATTCTTATAAT
	wbbY-R	CCTGGAGATCCTTACTCGAGTTATTTTAACATTGATTTCA
	pCm-wbbY F	TGAAATCAATGTTAAAATAACTCGAGTAAGGATCTCCAGG
	pCm-wbbY R	ATTATAAGAATTTTCTTCATAGATCCTTTCTCCTCTTTAG
	HB-YZ F	AGCAGCTCTAATGCGCTGTT
	HB-YZ R	ATAAACGCAGAAAGGCCCAC
Kp8-181 Gene Knockout	8-181-upF-wbap	TATCTGATATTTTATCTGGCCAAG
	8-181-upR-wbap	TCCAAGCATAATGAAAGTTACACGCCTACTTATGA
	8-181-dnF-wbap	GTAGGCGTGTAACTTTCATTATGCTTGGATAAAAACAA
	8-181-dnR-wbap	ACCACTAATTAGAACCGCCC
	8-181-gRNA-wbap	AATGATCAATTAGAAGGATGGTTTTAGAGCTAGAAATAGCAAGTT
	8-181-YZ-wbap F	CGCGATGACAGGAAAGAAAG
	8-181-YZ-wbap R	AACTATATGCCCGTGCCATT
	gRNA-wbbN	TGAACAGCTGGCAAGTGATTGTTTTAGAGCTAGAAATAGCAAGTT
	upF-wbbN	GAATTTATCGTTGACGAGCG
	upR-wbbN	CATTGCTATGCCCACCGTACAGAAACCGTAAACAC
	dnF-wbbN	TACGGTTTCTGTACGGTGGGCATAGCAATGAGAAA
	dnR-wbbN	TTAGCCAGTTTTTTTCTGTCACG
	YZ-wbbN-F	GAACTGCCCGCATCTATTCT
	YZ-wbbN-R	GTCGCCCAGTCCTTTACTCC
Kp1-111 Gene Knockout	1-111-upF-wbap	TATCTGATATTTTATCTGGCCAAGCGAAAG
	1-111-upR-wbap	TTTTATCCAAGCATAATGAAAGTTACACGCCTACTTATGAT
	1-111-dnF-wbap	ACATCATAAGTAGGCGTGTAACTTTCATTATGCTTGGATAAAA
	1-111-dnR-wbap	ACCACTAATCAGAACCGCCCAGAAATTAA
	1-111-gRNA-wbap	AATGATCAATTAGAAGGATGGTTTTAGAGCTAGAAATAGCAAGTT
	1-111-YZ-wbap-F	TGCAATTACTGAACCAAAACCGGTAAAAC
	1-111-YZ-wbap-R	AATACACTCGGCAACCATTTTTCAGTC
	upR-wbdD	CAATCAAAATATGCAAGTGACTCACCTTGTAACTATTGAAAGTCGACTTCAG
	dnF-wbdD	TCGACTTTCAATAGTTACAAGGTGAGTCACTTGCATATTTTGATTG
	dnR-wbdD	CTAGTTTATCATAATAATACTGACGGAAGTTTGGTTC
	YZ-wbdD-F	GTCTGCGCATGTCCTTTGCGTGGTTCCA
	YZ-wbdD-R	ACGGGACTTTCAGTCCCGTTACCAGACCAG
